# Supplementary material for: Thin-Film Composite Membrane with Porous Interlayer Composed of Dendritic Mesoporous Silica Nanoparticles for Enhanced Nanofiltration
Source: Polymers (Basel). 2023 Sep 28;15(19):3912. doi: 10.3390/polym15193912 (PMC10574978; doi:10.3390/polym15193912)
Supplement: Supplementary file 1 [file polymers-15-03912-s001.zip]

Archive with 1 entries (1 files):
- polymers-2330378-supplementary.pdf
